# Supplementary material for: Antennal grooming facilitates courtship performance in a group-living insect, the German cockroach Blattella germanica
Source: Sci Rep. 2019 Feb 27;9:2942. doi: 10.1038/s41598-019-39868-x (PMC6393502; doi:10.1038/s41598-019-39868-x)
Supplement: Supplementary file 3 — Dataset 1 [file 41598_2019_39868_MOESM3_ESM.xlsx]

## Sheet: Fig1B
Figure 1B
	Photo	Scoto	Scoto	Photo	Total
	2-8	8-14	14-20	20-1	65
Mated	9	19	27	10
		Late Photophase						Early Scotophase						Late Scotophase						Early Photophase
		02:00:00						08:00:00						14:00:00						20:00:00
		2	3	4	5	6	7	8	9	10	11	12	13	14	15	16	17	18	19	20	21	22	23	24	1
		1	0	1	1	5	1	3	2	6	0	2	6	3	3	5	5	5	6	3	2	2	3	0	0
1																					1
2																		1
3										1
4																		1
5										1
6													1
7																		1
8																1
9																			1
10																				1
11
12																					1
13																			1
14																1
15						1
16																	1
17																			1
18																							1
19															1
20																			1
21						1
22																							1
23							1
24															1
25													1
26																							1
27																						1
28																		1
29													1			1
30						1
31										1
32													1
33													1
34												1
35																				1
36										1
37														1
38																			1
39								1
40																1
41								1
42															1
43		1
44					1
45																				1
46																						1
47									1
48								1
49						1
50																1
51														1
52												1
53																	1
54																	1
55																		1
56						1
57										1
58																	1
59													1
60																			1
61									1
62														1
63				1
64																	1
65										1

## Sheet: Fig1C
Figure 1C
Locomotor activity (%)	mean	SE		Antenna				Foreleg				Mid ad Hind				Abdomen
6am	19.7219	3.68849		6am	6.25	2.02307		6am	3.41667	1.13123		6am	3.25	1.25605		6am	2.16667	0.983449
10am	39.3161	9.61004		10am	8.41667	1.92456		10am	4.16667	1.40256		10am	0.833333	0.34451		10am	0.5	0.261116
18pm	24.8164	4.21674		18pm	10.8333	1.5153		18pm	5.5	0.908712		18pm	5.16667	1.48137		18pm	3.58333	1.04053
22pm	21.4849	2.47534		22pm	5.16667	1.33795		22pm	5.33333	0.864566		22pm	6.5	1.57874		22pm	5.91667	1.48456
Insect ID	1_6am	2_6am	3_6am	4_6am	5_6am	6_6am	7_6am	8_6am	9_6am	10_6am	11_6am	12_6am
Antenna	3	4	3	3	20	3	8	4	6	0	21	0
Foreleg	0	4	2	1	13	0	7	6	3	0	5	0
Mid ad Hind	0	12	0	0	3	0	9	8	6	0	1	0
Abdomen	0	11	1	0	0	1	7	2	2	0	0	2
Total Sec	514	514	514	512	512	512	514	514	514	512	512	512
Resting	492.949	333.775	441.106	356.143	354.194	484.194	358.473	428.594	351.68	512	364.072	464.472
Active including Grooming	21.0507	180.225	72.8938	155.857	157.806	27.8064	155.527	85.4061	162.32	0	147.928	47.5275
Locomotor activity (%)	4.09546	35.0632	14.1817	30.4409	30.8214	5.43094	30.2582	16.616	31.5797	0	28.8921	9.28272
Insect ID	1_10am	2_10am	3_10am	4_10am	5_10am	6_10am	7_10am	8_10am	9_10am	10_10am	11_10am	12_10am
Antenna	2	8	10	25	0	4	3	6	12	9	14	8
Foreleg	0	8	4	17	0	3	0	0	7	3	4	4
Mid ad Hind	0	3	0	3	0	1	0	0	2	0	1	0
Abdomen	0	1	0	1	0	0	0	0	3	0	0	1
Total Sec	514	514	514	513	513	513	526	526	526	510	510	510
Resting	458.069	271.105	235.083	48.3315	513	447.7	456.985	394.5	109.601	165.258	305.278	351.582
Active including Grooming	55.931	242.895	278.917	464.669	0	65.3	69.0149	131.5	416.399	344.742	204.722	158.418
Locomotor activity (%)	10.8815	47.2559	54.264	90.5787	0	12.7291	13.1207	25	79.1633	67.5965	40.1415	31.0623
Insect ID	1_18pm	2_18pm	3_18pm	4_18pm	5_18pm	6_18pm	7_18pm	8_18pm	9_18pm	10_18pm	11_18pm	12_18pm
Antenna	3	17	14	7	13	4	13	9	2	6	39	3
Foreleg	3	8	9	4	9	1	10	3	5	7	6	1
Mid ad Hind	7	8	5	0	1	0	14	1	11	12	3	0
Abdomen	8	7	4	0	0	0	8	0	8	6	2	0
Total Sec	508	508	508	426	426	426	548	548	548	515	515	515
Resting	456.728	289.843	284.167	306.145	343.566	393.419	382.965	411.737	503.536	404.922	260.574	454.788
Active including Grooming	51.2724	218.157	223.833	119.855	82.4344	32.5812	165.035	136.263	44.4639	110.078	254.426	60.2125
Locomotor activity (%)	10.093	42.9443	44.0616	28.135	19.3508	7.64818	30.1159	24.8656	8.11384	21.3744	49.4031	11.6917
Insect ID	1_22pm	2_22pm	3_22pm	4_22pm	5_22pm	6_22pm	7_22pm	8_22pm	9_22pm	10_22pm	11_22pm	12_22pm
Antenna	14	4	7	6	2	2	3	1	7	5	6	5
Foreleg	9	2	8	7	2	8	5	6	9	0	4	4
Mid ad Hind	7	1	7	1	0	17	14	8	1	7	4	11
Abdomen	9	3	2	0	7	18	9	3	0	8	3	9
Total Sec	510	510	510	512	512	512	512	512	512	513	513	513
Resting	328.396	376.119	330.496	379.192	397.128	447.875	397.1	444.686	388.544	432.256	464.501	436.214
Active including Grooming	181.604	133.881	179.504	132.808	114.872	64.1251	114.9	67.3137	123.456	80.7443	48.4986	76.7864
Locomotor activity (%)	35.6086	26.2513	35.1969	25.939	22.4359	12.5244	22.4415	13.1472	24.1125	15.7396	9.45392	14.9681

## Sheet: Fig3A
Figure 2A
			Antenna					Body
			Scoto	Photo	Scoto	Photo		Scoto	Photo	Scoto	Photo
			starved	starved	starved	starved		starved	starved	starved	starved
			Groomed	Groomed	Non-groomed	Non-groomed		Groomed	Groomed	Non-groomed	Non-groomed
		Mean	1.87283	2.06651	5.27103	3.79721		114.331	123.305	149.444	153.059
		SE	0.0685014	0.109946	0.202273	0.323498		4.07362	2.69051	3.93347	5.91258
Two Antennae		Data file	IS area	Total area	CHC amount (mg)	Mean	SE
Scotophase 12hrs	Groomed 1	20111227000024.D	764.5	14201.8	1.85766
	Groomed 2	20111227000025.D	827.1	16149.2	1.95251
	Groomed 3	20111227000026.D	830.5	16110.4	1.93984
	Groomed 4	20111227000027.D	968	20953	2.16457
	AGroomed 5	20111227000028.D	970.1	18440.4	1.90088
	Groomed 6	20111227000029.D	685.6	13102.1	1.91104
	Groomed 7	20111227000030.D	968.7	12966.8	1.33858
	Groomed 8	20111227000031.D	833.6	16928.7	2.03079
	Groomed 9	20111227000032.D	829.1	14564.1	1.75662
	Groomed 10	20111227000033.D	833.8	15640.6	1.87582	1.87283	0.0685014
	Non-groomed 1	20111227000035.D	888.3	51445.4	5.79144
	Non-groomed 2	20111227000036.D	565	29193.1	5.16692
	Non-groomed 3	20111227000037.D	684.1	38647.3	5.64936
	Non-groomed 4	20111227000038.D	772.2	42447.1	5.4969
	Non-groomed 5	20111227000039.D	687.5	39846.3	5.79583
	Non-groomed 6	20111227000040.D	630.9	31652.6	5.01706
	Non-groomed 7	20111227000041.D	651	33742.8	5.18323
	Non-groomed 8	20111227000042.D	534.2	19293.4	3.61164
	Non-groomed 9	20111227000043.D	709.7	38839	5.47259
	Non-groomed 10	20111227000044.D	655.3	36207.2	5.52529	5.27103	0.202273
Photophase 12hrs	Groomed 1	20111227000045.D	956.5	17030.3	1.78048
	Groomed 2	20111227000046.D	1048.7	21076.2	2.00975
	Groomed 3	20111227000047.D	1046.2	18569.6	1.77496
	Groomed 4	20111227000048.D	935.9	22080.6	2.35929
	AGroomed 5	20111227000049.D	960.2	19517.2	2.03262
	Groomed 6	20111227000050.D	1023.1	15797.3	1.54406
	Groomed 7	20111227000051.D	958.9	24300	2.53415
	Groomed 8	20111227000052.D	1022.5	22093.2	2.1607
	Groomed 9	20111227000053.D	945	22704.2	2.40256	2.06651	0.109946
	Non-groomed 1	20111229000002.D	769.8	24429.5	3.17349
	Non-groomed 2	20111229000003.D	588.1	22470.3	3.82083
	Non-groomed 3	20111229000004.D	827	33102.4	4.00271
	Non-groomed 4	20111229000005.D	727.9	24947	3.42726
	Non-groomed 5	20111229000006.D	925.1	30966.8	3.3474
	Non-groomed 6	20111229000007.D	793.8	50840.8	6.40474
	Non-groomed 7	20111229000008.D	660.2	22201.4	3.36283
	Non-groomed 8	20111229000009.D	965.6	24418	2.52879
	Non-groomed 9	20111229000010.D	929.7	36391.8	3.91436
	Non-groomed 10	20111229000011.D	848.5	33852.9	3.98973	3.79721	0.323498
Body
Scotophase 12hrs	Groomed 1	20111229000044.D	2944.5	33735.8	114.572
	Groomed 2	20111229000045.D	2762.8	28097.5	101.699
	Groomed 3	20111229000046.D	2941.6	39265.5	133.483
	Groomed 4	20111229000047.D	2681.6	34792.3	129.745
	AGroomed 5	20111229000048.D	2700.2	34856.5	129.089
	Groomed 6	20111229000049.D	2732	32632.4	119.445
	Groomed 7	20111229000050.D	2831.7	30700.1	108.416
	Groomed 8	20111229000051.D	2861.9	28373	99.1404
	Groomed 9	20111229000052.D	2898.3	30244.5	104.353
	Groomed 10	20111229000053.D	2562.7	26489.6	103.366	114.331	4.07362
	Non-groomed 1	20111229000055.D	2674.2	39233.8	146.712
	Non-groomed 2	20111229000056.D	2600.2	31828.1	122.406
	Non-groomed 3	20111229000057.D	2581.5	37648.9	145.841
	Non-groomed 4	20111229000058.D	2432.5	37018.3	152.182
	Non-groomed 5	20111229000059.D	2365.4	34496.2	145.837
	Non-groomed 6	20111229000060.D	2944.4	47390.5	160.951
	Non-groomed 7	20111229000061.D	2802.2	40313.6	143.864
	Non-groomed 8	20111229000062.D	2859.4	42225.3	147.672
	Non-groomed 9	20111229000063.D	2680.2	44296.2	165.272
	Non-groomed 10	20111229000064.D	2820.4	46170.5	163.702	149.444	3.93347
Photophase 12hrs	Groomed 1	20111229000066.D	2345.6	26383.4	112.48
	Groomed 2	20111229000067.D	2459.6	29237.8	118.872
	Groomed 3	20111229000068.D	2422.9	30898	127.525
	Groomed 4	20111229000069.D	2451	29464.2	120.213
	AGroomed 5	20111229000070.D	2425.6	28224.3	116.36
	Groomed 6	20111229000071.D	2645.2	31066.2	117.444
	Groomed 7	20111229000072.D	2697.5	36258.3	134.414
	Groomed 8	20111229000073.D	2648.3	35700.9	134.807
	Groomed 9	20111229000074.D	2801.4	35754.3	127.63	123.305	2.69051
	Non-groomed 1	20111229000075.D	3326.3	51241.2	154.049
	Non-groomed 2	20111229000076.D	3162.2	57529.5	181.929
	Non-groomed 3	20111229000077.D	2653.1	39258.6	147.973
	Non-groomed 4	20111229000078.D	2780	40461.6	145.545
	Non-groomed 5	20111229000079.D	3037.2	39747.9	130.87
	Non-groomed 6	20111229000081.D	3056	51209.8	167.571
	Non-groomed 7	20111229000082.D	2772.6	41233.5	148.718
	Non-groomed 8	20111229000083.D	2893.2	34971	120.873
	Non-groomed 9	20111229000084.D	2875.4	50005.1	173.907
	Non-groomed 10	20111229000085.D	2766.5	44030.1	159.155	153.059	5.91258

## Sheet: Fig2
SI_Fig2
							CHC amount (mg)				CHC amount (mg)
						Two Antennae	Mean	SE		Body	Mean	SE
						C	1.68942	0.0702275		C	98.8079	4.36644
						FT	2.06593	0.13712		FT	116.798	3.82987
						FC	2.08187	0.0633744		FC	111.377	3.31853
						FTM	2.3032	0.138589		FTM	121.918	8.12297
						GM	5.92243	0.752378		GM	160.994	4.51347
	Sample		Data file	IS area	Total area	CHC amount (mg)	Mean	SE
Two Antennae	Control 1 antennae	C	09052010000001.D	1020.3	17418	1.70714
	Control 2 antennae	C	09052010000002.D	720.9	12416.3	1.72233
	Control 3 antennae	C	09052010000003.D	1067.3	20545.7	1.92502
	Control 4 antennae	C	09052010000004.D	1392.9	21810.6	1.56584
	Control 5 antennae	C	09052010000005.D	1379.7	21064.5	1.52674	1.68942	0.0702275
	Glued mouthparts 1 antennae	GM	09052010000008.D	1318.2	46715.9	3.54392
	Glued mouthparts 2 antennae	GM	09052010000009.D	1302	76959.5	5.91087
	Glued mouthparts 3 antennae	GM	09052010000010.D	1214.9	62407.2	5.13682
	Glued mouthparts 4 antennae	GM	09052010000011.D	1191.6	88942.3	7.46411
	Glued mouthparts 5 antennae	GM	09052010000012.D	1481.1	111919	7.55645	5.92243	0.752378
	Forelegs partially cut 1 antennae	FT	09052010000013.D	881	17975.6	2.04036
	Forelegs partially cut 2 antennae	FT	09052010000014.D	1129.5	20087.8	1.77847
	Forelegs partially cut 3 antennae	FT	09052010000015.D	1223	28658.1	2.34326
	Forelegs partially cut 4 antennae	FT	09052010000016.D	1163.8	20433.6	1.75577
	Forelegs partially cut 5 antennae	FT	09052010000017.D	1631	39336.6	2.41181	2.06593	0.13712
	Forelegs fully cut 1 antennae	FC	09052010000018.D	1359.5	26069.8	1.9176
	Forelegs fully cut 2 antennae	FC	09052010000019.D	1284.3	25004.2	1.94691
	Forelegs fully cut 3 antennae	FC	09052010000020.D	1226.3	26522.5	2.16281
	Forelegs fully cut 4 antennae	FC	09052010000021.D	1470.1	31493	2.14224
	Forelegs fully cut 5 antennae	FC	09052010000022.D	740.4	16583.3	2.23978	2.08187	0.0633744
	Forelegs & Maxillary palps fully cut 1 antennae	FTM	09052010000023.D	1347.1	34913.2	2.59173
	Forelegs & Maxillary palps fully cut 2 antennae	FTM	09052010000024.D	1266.5	22644.8	1.78798
	Forelegs & Maxillary palps fully cut 3 antennae	FTM	09052010000025.D	1489.4	33997	2.2826
	Forelegs & Maxillary palps fully cut 4 antennae	FTM	09052010000026.D	1292.5	30757.8	2.37971
	Forelegs & Maxillary palps fully cut 5 antennae	FTM	09052010000027.D	1170	28945.4	2.47397	2.3032	0.138589
Body	Control 1 body	C	09052010000028.D	1523.3	16728.9	109.82
	Control 2 body	C	09052010000029.D	1395.6	14816.4	106.165
	Control 3 body	C	09052010000030.D	1481.2	13741.4	92.7721
	Control 4 body	C	09052010000031.D	1453.7	14460.8	99.4758
	Control 5 body	C	09052010000032.D	1500.6	12876.1	85.8063	98.8079	4.36644
	Glued mouthparts 1 body	GM	09052010000033.D	1482.3	23448.9	158.193
	Glued mouthparts 2 body	GM	09052010000034.D	1459.5	24532.1	168.086
	Glued mouthparts 3 body	GM	09052010000035.D	1453.9	21323.7	146.666
	Glued mouthparts 4 body	GM	09052010000036.D	1485.4	23643.3	159.171
	Glued mouthparts 5 body	GM	09052010000037.D	1441.1	24910	172.854	160.994	4.51347
	Forelegs partially cut 1 body	FT	09052010000038.D	1460.9	16794	114.957
	Forelegs partially cut 2 body	FT	09052010000039.D	1447.2	17479.6	120.782
	Forelegs partially cut 3 body	FT	09052010000040.D	1457.7	18810.4	129.042
	Forelegs partially cut 4 body	FT	09052010000041.D	1482	15766.6	106.387
	Forelegs partially cut 5 body	FT	09052010000042.D	1502.9	16956.1	112.823	116.798	3.82987
	Forelegs fully cut 1 body	FC	09052010000043.D	1474.9	15529.8	105.294
	Forelegs fully cut 2 body	FC	09052010000044.D	1459.6	15313.7	104.917
	Forelegs fully cut 3 body	FC	09052010000045.D	1461.7	17265.7	118.121
	Forelegs fully cut 4 body	FC	09052010000046.D	1480.4	15985.6	107.982
	Forelegs fully cut 5 body	FC	09052010000047.D	1459.5	17597.2	120.57	111.377	3.31853
	Forelegs & Maxillary palps fully cut 1 body	FTM	09052010000048.D	1530.8	17483.5	114.212
	Forelegs & Maxillary palps fully cut 2 body	FTM	09052010000049.D	1534	15651.5	102.031
	Forelegs & Maxillary palps fully cut 3 body	FTM	09052010000050.D	1497.1	20122.7	134.411
	Forelegs & Maxillary palps fully cut 4 body	FTM	09052010000051.D	1472.3	16523.1	112.226
	Forelegs & Maxillary palps fully cut 5 body	FTM	09052010000052.D	1546.9	22694.9	146.712	121.918	8.12297

## Sheet: Fig3B
Figure 2B
							Groomed	Non-Groomed	Groomed	Non-Groomed	Groomed	Non-Groomed	Groomed	Non-Groomed	Groomed	Non-Groomed	Groomed	Non-Groomed	Groomed	Non-Groomed	Groomed	Non-Groomed	contorol	immobilized	contorol	immobilized
						CHC amount (mg)	Antennae	Antennae	Maxillary palps	Maxillary palps	Head	Head	Forelegs	Forelegs	Midlegs	Midlegs	Hindlegs	Hindlegs	Cerci	Cerci	Forewings	Forewings	Hindwings	Hindwings	Rest of body	Rest of body
						Mean	1.36831	6.44221	0.427324	2.71306	5.07332	8.04458	1.74215	4.95139	2.74842	8.48798	4.19092	9.79665	0.610954	0.703619	13.6962	17.2739	18.1035	21.0337	54.447	71.155
						SE	0.0544377	0.345217	0.0145208	0.195614	0.322073	0.314364	0.11622	0.210133	0.162352	0.385044	0.163536	0.467261	0.0155149	0.0215561	0.501949	0.541365	1.62275	1.8508	1.32296	2.16133
						Fold ratio	4.70814		6.34896		1.58566		2.84212		3.08831		2.33759		1.15167		1.26121		1.16186		1.30687
		Body part	Data file	IS area	Total area	CHC amount (mg)	Mean	SE
	c	Antennae 1	20120211000003.D	906.3	10237	1.12954
		Antennae 2	20120211000004.D	922.7	12953.7	1.40389
		Antennae 3	20120211000005.D	945.2	12825.7	1.35693
		Antennae 4	20120211000006.D	942.2	12827.2	1.36141
		Antennae 5	20120211000007.D	1010.4	16341.8	1.61736
		Antennae 6	20120211000008.D	991.6	14940	1.50666
		Antennae 7	20120211000009.D	1204.8	14771.2	1.22603
		Antennae 8	20120211000010.D	1018.2	14282.7	1.40274
		Antennae 9	20120211000028.D	1014.8	15905	1.5673
		Antennae 10	20120211000012.D	1091.1	12125.2	1.11128	1.36831	0.0544377
	Non-Groomed	Antennae 1	20120211000014.D	1014.5	57341.5	5.65219
		Antennae 2	20120211000015.D	901.4	47809	5.30386
		Antennae 3	20120211000016.D	822.3	73081.3	8.88743
		Antennae 4	20120211000017.D	975.9	55401.9	5.67701
		Antennae 5	20120211000018.D	941.4	53181.3	5.64917
		Antennae 6	20120211000019.D	773	53362.8	6.90334
		Antennae 7	20120211000020.D	869.7	71368.7	8.20613
		Antennae 8	20120211000021.D	936.3	76985.6	8.22232
		Antennae 9	20120211000022.D	725	43794.2	6.04058
		Antennae 10	20120211000023.D	1020.5	54674.8	5.35765
		Antennae 11	20120211000024.D	1001.7	52331.3	5.22425
		Antennae 12	20120211000025.D	765.4	50267.9	6.56753
		Antennae 13	20120211000026.D	915.6	55460.1	6.05724	6.44221	0.345217
	Groomed	Maxillary palps 1	20120211000029.D	1347.3	5209.5	0.386662
		Maxillary palps 2	20120211000030.D	949.6	3851.1	0.40555
		Maxillary palps 3	20120211000031.D	1025.3	3986.7	0.388833
		Maxillary palps 4	20120211000032.D	1151	4520	0.392702
		Maxillary palps 5	20120211000033.D	1072.3	4922.3	0.459041
		Maxillary palps 6	20120211000034.D	1077.2	5769.4	0.535592
		Maxillary palps 7	20120211000035.D	1218.4	5551.1	0.455606
		Maxillary palps 8	20120211000036.D	969.2	3989.8	0.411659
		Maxillary palps 9	20120211000037.D	1159.6	4986.1	0.429984
		Maxillary palps 10	20120211000038.D	1139.5	4644.7	0.407609	0.427324	0.0145208
	Non-Groomed	Maxillary palps 1	20120211000040.D	1119.9	43308.4	3.86717
		Maxillary palps 2	20120211000041.D	1088.3	29112.5	2.67504
		Maxillary palps 3	20120211000042.D	835.7	29536.8	3.53438
		Maxillary palps 4	20120211000043.D	1118.1	29984.4	2.68173
		Maxillary palps 5	20120211000044.D	1074.7	24783.4	2.30608
		Maxillary palps 6	20120211000045.D	881.7	19079	2.16389
		Maxillary palps 7	20120211000046.D	1002.8	24588.4	2.45197
		Maxillary palps 8	20120211000047.D	1267.9	29574.1	2.33253
		AMaxillary palps 9	20120211000048.D	1045.7	38769	3.70747
		Maxillary palps 10	20120211000049.D	1182.8	27378.4	2.31471
		AMaxillary palps 11	20120211000050.D	1031.1	14489.7	1.40527
		Maxillary palps 12	20120211000051.D	847.4	28198.7	3.32767
		Maxillary palps 13	20120211000052.D	879	21991.8	2.50191	2.71306	0.195614
	Groomed	Head 1	20120211000054.D	410.9	18092.6	4.40316
		Head 2	20120211000055.D	273.9	12008.7	4.38434
		Head 3	20120211000056.D	346.9	14033.3	4.04534
		Head 4	20120211000057.D	328.8	15889	4.83242
		Head 5	20120211000058.D	159.4	7408	4.64743
		Head 6	20120211000059.D	307.7	18680.7	6.07108
		Head 7	20120211000060.D	286.9	11809.7	4.11631
		Head 8	20120211000061.D	349.7	24950.6	7.13486
		Head 9	20120211000062.D	373.3	22584.6	6.04999
		Head 10	20120211000063.D	352.5	17795.3	5.04831	5.07332	0.322073
	Non-Groomed	Head 1	20120211000065.D	381.5	34002.9	8.91295
		Head 2	20120211000066.D	383.9	33459	8.71555
		Head 3	20120211000067.D	434.8	29694	6.82935
		Head 4	20120211000068.D	460.9	41261.3	8.95233
		Head 5	20120211000069.D	376.3	26544.5	7.05408
		Head 6	20120211000070.D	436	34228.6	7.8506
		Head 7	20120211000071.D	449.2	29087.3	6.47536
		Head 8	20120211000072.D	490.5	38362.1	7.82102
		Head 9	20120211000073.D	426.1	33638.7	7.89456
		Head 10	20120211000074.D	501.7	39425.2	7.85832
		Head 11	20120211000075.D	535	48132.7	8.99677
		Head 12	20120211000076.D	498.5	52094.9	10.4503
		Head 13	20120211000077.D	861.6	58315.5	6.76828	8.04458	0.314364
	Groomed	Forelegs 1	20120211000079.D	301.4	4160.8	1.38049
		Forelegs 2	20120211000080.D	372.7	6300.2	1.69042
		Forelegs 3	20120211000081.D	402.2	7795.8	1.93829
		Forelegs 4	20120211000082.D	340.3	6147.9	1.80661
		Forelegs 5	20120211000083.D	351.5	6043.8	1.71943
		Forelegs 6	20120211000084.D	686.4	8211.6	1.19633
		Forelegs 7	20120211000085.D	392.9	5613.2	1.42866
		Forelegs 8	20120211000086.D	389	8378.6	2.15388
		Forelegs 9	20120211000087.D	373.8	9073.3	2.42731
		Forelegs 10	20120211000088.D	419.5	7047.7	1.68002	1.74215	0.11622
	Non-Groomed	Forelegs 1	20120211000089.D	402.8	23241.3	5.76994
		Forelegs 2	20120211000091.D	404.8	16937.4	4.18414
		Forelegs 3	20120211000092.D	473.8	17371.8	3.66648
		Forelegs 4	20120211000093.D	397.3	22490	5.66071
		Forelegs 5	20120211000094.D	413.6	20120.5	4.86472
		Forelegs 6	20120211000095.D	488.9	28259.3	5.78018
		Forelegs 7	20120211000096.D	433.8	17669.8	4.07326
		Forelegs 8	20120211000097.D	474.7	20339.6	4.28473
		Forelegs 9	20120211000098.D	395.5	23878.5	6.03755
		Forelegs 10	20120211000099.D	420.1	22270.8	5.30131
		Forelegs 11	20120211000100.D	528.4	27852.1	5.27103
		Forelegs 12	20120211000101.D	425	20923.2	4.92311
		Forelegs 13	20120211000102.D	552.1	25125.4	4.55088	4.95139	0.210133
	Groomed	Midlegs 1	20120211000104.D	549.1	13465.9	2.45236
		Midlegs 2	20120211000105.D	362.4	10021.2	2.76523
		Midlegs 3	20120211000106.D	387.2	10625.2	2.74411
		Midlegs 4	20120211000107.D	445.4	12746.3	2.86176
		Midlegs 5	20120211000108.D	312.1	8322.8	2.66671
		Midlegs 6	20120211000109.D	284.2	9868.2	3.47227
		Midlegs 7	20120211000110.D	309.1	5457.7	1.76567
		Midlegs 8	20120211000111.D	527	13913.7	2.64017
		Midlegs 9	20120211000112.D	359.9	12929.7	3.59258
		Midlegs 10	20120211000113.D	428.5	10812.4	2.52331	2.74842	0.162352
	Non-Groomed	Midlegs 1	20120211000115.D	431.4	45875.5	10.6341
		Midlegs 2	20120211000116.D	828.4	51358.3	6.1997
		Midlegs 3	20120211000117.D	599.5	54076.9	9.02033
		Midlegs 4	20120211000118.D	192.1	16657.7	8.67137
		Midlegs 5	20120211000119.D	425.5	31576.5	7.42103
		Midlegs 6	20120211000120.D	503.3	55595.4	11.0462
		Midlegs 7	20120211000121.D	609.4	50499.9	8.28682
		Midlegs 8	20120211000122.D	567.3	36438	6.42306
		Midlegs 9	20120211000123.D	494.7	42428.7	8.57665
		Midlegs 10	20120211000124.D	412.4	36609.4	8.87716
		Midlegs 11	20120211000125.D	954.7	75767.1	7.93622
		Midlegs 12	20120211000126.D	635.8	57957.7	9.11571
		Midlegs 13	20120211000127.D	1146	93231.3	8.13537	8.48798	0.385044
	Groomed	Hindlegs 1	20120211000141.D	278.2	11439.9	4.11211
		Hindlegs 2	20120211000142.D	240.8	10495.3	4.35851
		Hindlegs 3	20120211000143.D	355.2	15142	4.26295
		Hindlegs 4	20120211000144.D	333.1	15393.3	4.62122
		Hindlegs 5	20120217000002.D	323.2	14219	4.39944
		Hindlegs 6	20120217000003.D	616.9	28214	4.57351
		Hindlegs 7	20120217000004.D	334.9	9893.3	2.95411
		Hindlegs 8	20120217000005.D	397.2	14523	3.65634
		Hindlegs 9	20120217000006.D	301.9	13417.2	4.44425
		Hindlegs 10	20120217000007.D	305.5	13829.3	4.52678	4.19092	0.163536
	Non-Groomed	Hindlegs 1	20120217000009.D	534.6	70548.1	13.1964
		Hindlegs 2	20120217000010.D	417	34058.9	8.1676
		Hindlegs 3	20120217000011.D	508.5	53747.2	10.5698
		Hindlegs 4	20120217000012.D	622.8	71002.2	11.4005
		Hindlegs 5	20120217000013.D	443.9	44752.4	10.0816
		Hindlegs 6	20120217000014.D	426.5	41534.8	9.73852
		Hindlegs 7	20120217000015.D	480.4	34917.3	7.26838
		Hindlegs 8	20120217000016.D	601.4	51989.2	8.6447
		Hindlegs 9	20120217000017.D	501.3	44442.5	8.86545
		Hindlegs 10	20120217000018.D	361.9	34892.6	9.6415
		Hindlegs 11	20120217000019.D	653.9	60035.8	9.18119
		Hindlegs 12	20120217000020.D	884.6	107780	12.1841
		Hindlegs 13	20120217000021.D	616	51847	8.41672	9.79665	0.467261
	Groomed	Cerci 1	20120217000023.D	1035.5	7016	0.677547
		Cerci 2	20120217000024.D	1031.9	5406.8	0.523966
		Cerci 3	20120217000025.D	1248.4	6822.5	0.5465
		Cerci 4	20120217000026.D	1210.9	6036.3	0.498497
		Cerci 5	20120217000027.D	1309.2	8695	0.664146
		Cerci 6	20120217000028.D	701	5197.9	0.741498
		Cerci 7	20120217000029.D	1121.7	6279	0.559775
		Cerci 8	20120217000030.D	1075.6	5959.1	0.554026
		Cerci 9	20120217000031.D	942.2	6020.1	0.638941
		Cerci 10	20120217000032.D	1179.2	7173.4	0.608328
		Cerci 11	20120302000024.D	884.7	5013	0.566633
		Cerci 12	20120302000025.D	1021.8	5681.3	0.556009
		Cerci 13	20120302000026.D	1243.2	8233.4	0.662275
		Cerci 14	20120302000027.D	1150.8	6769.9	0.588278
		Cerci 15	20120302000028.D	1384.4	10522.7	0.760091
		Cerci 16	20120302000029.D	1196.4	6926.4	0.578937
		Cerci 17	20120302000030.D	752.7	4706.7	0.625309
		Cerci 18	20120302000031.D	1192.8	6987.2	0.585781
		Cerci 19	20120302000032.D	1146.3	7719.7	0.673445
		Cerci 20	20120302000033.D	1096.6	6679.4	0.609101	0.610954	0.0155149
	Non-Groomed	Cerci 1	20120217000034.D	571.1	3811.2	0.667344
		Cerci 2	20120217000037.D	387.1	3483.6	0.899923
		Cerci 3	20120217000036.D	1033.3	6570.8	0.635904
		Cerci 4	20120217000038.D	1215.5	8987.6	0.739416
		Cerci 5	20120217000039.D	759.9	4560.4	0.600132
		Cerci 6	20120217000040.D	600.3	3111.1	0.518258
		Cerci 7	20120217000041.D	593.1	4408	0.743214
		Cerci 8	20120217000042.D	935.4	6656.4	0.71161
		Cerci 9	20120217000043.D	720.3	5694.5	0.790573
		Cerci 10	20120217000060.D	1159.7	10101.2	0.871018
		Cerci 11	20120217000061.D	1046.7	8140.4	0.77772
		Cerci 12	20120217000062.D	1231.3	8392.9	0.681629
		Cerci 13	20120217000063.D	674.6	4203.3	0.62308
		Cerci 14	20120302000035.D	957.8	5729.9	0.598236
		Cerci 15	20120302000036.D	1066.7	7581	0.710697
		Cerci 16	20120302000037.D	963.7	5107	0.529937
		Cerci 17	20120302000038.D	1088.8	7211	0.662289
		Cerci 18	20120302000039.D	930.4	6079	0.653375
		Cerci 19	20120302000040.D	823.3	4783.1	0.580967
		Cerci 20	20120302000041.D	571.3	2966.5	0.519254
		Cerci 21	20120302000042.D	1151.5	9132.4	0.793087
		Cerci 22	20120302000043.D	1186.6	8469	0.71372
		Cerci 23	20120302000044.D	1112.5	8972.1	0.806481
		Cerci 24	20120302000046.D	915.4	6425.7	0.701955
		Cerci 25	20120302000047.D	1020.5	9824.4	0.962705
		Cerci 26	20120302000048.D	1040.5	8000.2	0.76888
		Cerci 27	20120302000049.D	1174	8644.4	0.73632	0.703619	0.0215561
	Groomed	Forewings 1	20120217000049.D	1012.1	13203.4	13.0455
		Forewings 2	20120217000050.D	980.5	13240.1	13.5034
		Forewings 3	20120217000051.D	1199	14094.1	11.7549
		Forewings 4	20120217000052.D	1060	15070.5	14.2175
		Forewings 5	20120217000053.D	1060.9	13203.1	12.4452
		Forewings 6	20120217000054.D	1213	18812.9	15.5094
		Forewings 7	20120217000055.D	826.1	10476.9	12.6824
		Forewings 8	20120217000056.D	972.9	11755.1	12.0825
		Forewings 9	20120217000057.D	950.7	15459.1	16.2608
		Forewings 10	20120217000058.D	1135.5	17555.6	15.4607	13.6962	0.501949
	Non-Groomed	Forewings 1	20120217000065.D	1317.8	19410.3	14.7293
		Forewings 2	20120217000066.D	1258.6	23620	18.7669
		Forewings 3	20120217000067.D	1034.4	20260.7	19.5869
		Forewings 4	20120217000068.D	1155.4	24658	21.3415
		Forewings 5	20120217000069.D	1155.6	17588.8	15.2205
		Forewings 6	20120217000070.D	889	13542.4	15.2333
		Forewings 7	20120217000071.D	833	14483.9	17.3876
		Forewings 8	20120217000072.D	1021.3	16815.2	16.4645
		Forewings 9	20120217000073.D	1011.4	16914.6	16.7239
		Forewings 10	20120217000074.D	992	18502.3	18.6515
		Forewings 11	20120217000075.D	887.2	14103	15.8961
		Forewings 12	20120217000076.D	1324.9	24209.1	18.2724
		Forewings 13	20120217000077.D	824.4	13426.1	16.2859	17.2739	0.541365
	Groomed	Hindwings 1	20120217000079.D	835	9386.9	11.2418
		Hindwings 2	20120217000080.D	822.3	15619.6	18.995
		Hindwings 3	20120217000081.D	880.3	10046.5	11.4126
		Hindwings 4	20120217000082.D	838.9	12054.8	14.3698
		Hindwings 5	20120217000083.D	868.3	17219.3	19.831
		Hindwings 6	20120217000084.D	959.9	19253.6	20.0579
		Hindwings 7	20120217000085.D	850.6	13624.5	16.0175
		Hindwings 8	20120217000086.D	970.3	19547.1	20.1454
		Hindwings 9	20120217000087.D	1032.2	21032.4	20.3763
		Hindwings 10	20120217000088.D	847.3	24222.5	28.5879	18.1035	1.62275
	Non-Groomed	Hindwings 1	20120217000090.D	883.8	18492.2	20.9235
		Hindwings 2	20120217000091.D	791.4	14770.7	18.664
		Hindwings 3	20120217000092.D	1100	25997.1	23.6337
		Hindwings 4	20120217000093.D	1179	27630.3	23.4354
		Hindwings 5	20120217000094.D	1182.1	21344	18.056
		Hindwings 6	20120217000095.D	1073.1	18807.4	17.5262
		Hindwings 7	20120217000097.D	1096.3	18485.2	16.8614
		Hindwings 8	20120217000098.D	1010	22922.8	22.6958
		Hindwings 9	20120217000099.D	849.5	34899.1	41.0819
		Hindwings 10	20120217000100.D	1037	20342.8	19.617
		Hindwings 11	20120217000101.D	1186.1	23120	19.4925
		Hindwings 12	20120217000102.D	1090	19832.8	18.1952
		Hindwings 13	20120217000103.D	1050.1	13919.2	13.2551	21.0337	1.8508
	Groomed	Rest of body 1	20120217000002.D	2323.6	25087.4	53.9839
		Rest of body 2	20120217000003.D	2251.9	22605.9	50.1929
		Rest of body 3	20120217000004.D	2042.6	19976.9	48.9007
		Rest of body 4	20120217000005.D	2469.6	26866.5	54.3944
		Rest of body 5	20120217000006.D	2534.4	27234.6	53.7299
		Rest of body 6	20120217000007.D	2072	23464.4	56.6226
		Rest of body 7	20120217000008.D	2165.6	21273.1	49.1159
		Rest of body 8	20120217000009.D	1520.7	17655.9	58.0519
		Rest of body 9	20120217000010.D	1970.4	22872.2	58.0395
		Rest of body 10	20120217000011.D	2199	27020.5	61.4382	54.447	1.32296
	Non-Groomed	Rest of body 1	20120217000013.D	2201.1	25152.7	57.1367
		Rest of body 2	20120217000014.D	2563.8	38059.5	74.2248
		Rest of body 3	20120217000015.D	2466.8	35807.6	72.579
		Rest of body 4	q`	2480.3	37729.5	76.0583
		Rest of body 5	20120217000017.D	2392.9	35594.1	74.3744
		Rest of body 6	20120217000018.D	2547.9	33743.4	66.2181
		Rest of body 7	20120217000020.D	2714.8	30386.5	55.9645
		Rest of body 8	20120217000021.D	2608.1	40664.4	77.9579
		Rest of body 9	20120217000022.D	2542.5	37918.3	74.5689
		Rest of body 10	20120217000023.D	2567.8	35307.3	68.7501
		Rest of body 11	20120217000024.D	2694.5	42166.5	78.2455
		Rest of body 12	20120217000025.D	2393.8	38957.1	81.3708
		Rest of body 13	20120217000026.D	2592.1	35027.6	67.5661	71.155	2.16133

## Sheet: Fig4
SI_Fig3
				Latency (Sec)
Tested insect	Stimulation antenna	Cuount	Responder(%)	Mean	SE
female	male	20	0	0	0
male	female	20	100	2.7	0.146898
female	female	20	0	0	0
male	male	20	0	0	0
Tested insect
Female ID	Stimulation antenna	wing raising	Latency (Sec)
1	male	0	0
2	male	0	0
3	male	0	0
4	male	0	0
5	male	0	0
6	male	0	0
7	male	0	0
8	male	0	0
9	male	0	0
10	male	0	0
11	male	0	0
12	male	0	0
13	male	0	0
14	male	0	0
15	male	0	0
16	male	0	0
17	male	0	0
18	male	0	0
19	male	0	0
20	male	0	0
Male ID
1	female	1	2
2	female	1	3
3	female	1	4
4	female	1	3
5	female	1	3
6	female	1	3
7	female	1	3
8	female	1	2
9	female	1	2
10	female	1	3
11	female	1	2
12	female	1	3
13	female	1	4
14	female	1	2
15	female	1	2
16	female	1	3
17	female	1	2
18	female	1	3
19	female	1	2
20	female	1	3
Female ID
1	female	0	0
2	female	0	0
3	female	0	0
4	female	0	0
5	female	0	0
6	female	0	0
7	female	0	0
8	female	0	0
9	female	0	0
10	female	0	0
11	female	0	0
12	female	0	0
13	female	0	0
14	female	0	0
15	female	0	0
16	female	0	0
17	female	0	0
18	female	0	0
19	female	0	0
20	female	0	0
Male ID
1	male	0	0
2	male	0	0
3	male	0	0
4	male	0	0
5	male	0	0
6	male	0	0
7	male	0	0
8	male	0	0
9	male	0	0
10	male	0	0
11	male	0	0
12	male	0	0
13	male	0	0
14	male	0	0
15	male	0	0
16	male	0	0
17	male	0	0
18	male	0	0
19	male	0	0
20	male	0	0

## Sheet: Fig5
Figure 3
																							Tested antenna	Antenna of Groomed male	Antenna of Non-groomed male	Antenna of Groomed male with maleCL	Antenna of Non-groomed male with maleCL	Antenna of Groomed male wih femaleCL	Antenna of Non-groomed male wih femaleCL
																							Tested intact male ID	0	0	0	0	0	0
																							Total tested	20	20	20	20	20	20
																							Wing raising	0.05	0	0	0	0.05	0.55
																							Latency (Sec)	17	#DIV/0!	#DIV/0!	#DIV/0!	17	14.8182
																							Responder Count	1	0	0	0	1	11
																							SE	#DIV/0!	#DIV/0!	#DIV/0!	#DIV/0!	#DIV/0!	4.00867
Antenna of Groomed male
	Tested intact male ID		1	2	3	4	5	6	7	8	9	10	11	12	13	14	15	16	17	18	19	20
	Total tested	20
	Wing raising	0.05	0	0	0	0	0	0	0	0	0	0	0	0	0	1	0	0	0	0	0	0
	Latency (Sec)	17														17
	Responder Count	1
	SE	#DIV/0!
Antenna of Non-groomed male
	Tested intact male ID		1	2	3	4	5	6	7	8	9	10	11	12	13	14	15	16	17	18	19	20
	Total tested	20
	Wing raising	0	0	0	0	0	0	0	0	0	0	0	0	0	0	0	0	0	0	0	0	0
	Latency (Sec)	#DIV/0!
	Responder Count	0
	SE	#DIV/0!
Antenna of Groomed male with maleCL
	Tested intact male ID		1	2	3	4	5	6	7	8	9	10	11	12	13	14	15	16	17	18	19	20
	Total tested	20	1	2	3	4	5	6	7	8	9	10	11	12	13	14	15	16	17	18	19	20
	Wing raising	0	0	0	0	0	0	0	0	0	0	0	0	0	0	0	0	0	0	0	0	0
	Latency (Sec)	#DIV/0!
	Responder Count	0
	SE	#DIV/0!
Antenna of Non-groomed male with maleCL
	Tested intact male ID		1	2	3	4	5	6	7	8	9	10	11	12	13	14	15	16	17	18	19	20
	Total tested	20
	Wing raising	0	0	0	0	0	0	0	0	0	0	0	0	0	0	0	0	0	0	0	0	0
	Latency (Sec)	#DIV/0!
	Responder Count	0
	SE	#DIV/0!
Antenna of Groomed male wih femaleCL
	Tested intact male ID		1	2	3	4	5	6	7	8	9	10	11	12	13	14	15	16	17	18	19	20
	Total tested	20
	Wing raising	0.05	0	0	0	0	0	0	0	0	0	0	0	0	0	1	0	0	0	0	0	0
	Latency (Sec)	17														17
	Responder Count	1
	SE	#DIV/0!
Antenna of Non-groomed male wih femaleCL
	Tested intact male ID		1	2	3	4	5	6	7	8	9	10	11	12	13	14	15	16	17	18	19	20
	Total tested	20
	Wing raising	0.55	0	0	1	1	0	0	1	1	0	1	0	0	1	0	1	1	1	1	1	0
	Latency (Sec)	14.8182			4	5			7	23		11			7		5	38	12	41	10
	Responder Count	11
	SE	4.00867

## Sheet: Fig6A and B
Figure 4
	Tested male	Attendants		2hr isolation	10 hr isolation	26 hr isolation
	Groomed	No donors	Total tested	10	10	10
			Wing raising	1	1	1
			Latency (Sec)	2.7	3.2	2.8
			Responder Count	10	10	10
			SE	0.366667	0.290593	0.416333
	Non-groomed	No donors	Total tested	12	12	12
			Wing raising	6.75	0.916667	1
			Latency (Sec)	6.83333	6.27273	5.66667
			Responder Count	12	11	12
			SE	1.09982	0.798759	0.481999
	Goomed	5 males	Total tested	16	16	16
			Wing raising	0.9375	0.9375	1
			Latency (Sec)	10.2667	6.4	6.78571
			Responder Count	15	15	14
			SE	2.39735	0.984644	0.819934
	Non-groomed	5 males	Total tested	13	12	12
			Wing raising	0.923077	1	1
			Latency (Sec)	13.1667	6.75	7.54545
			Responder Count	12	12	11
			SE	3.03723	1.00849	0.947376
	Goomed	5 females	Total tested	20	20	20
			Wing raising	0.75	0.9	1
			Latency (Sec)	20.7333	11.8889	8.65
			Responder Count	15	18	20
			SE	3.82407	2.32195	1.47662
	Non-groomed	5 females	Total tested	10	10	10
			Wing raising	0	0.7	1
			Latency (Sec)	#DIV/0!	15.1429	16.6
			Responder Count	0	7	10
			SE	#DIV/0!	3.05839	3.84187
	Tested male	Attendants	2hr isolation																							10 hr isolation																							26 hr isolation
	Goomed	5 males	Tested intact male ID		1	2	3	4	5	6	7	8	9	10	5	1	2	3	4	5						Tested intact male ID		1	2	3	4	5	6	7	8	9	10	5	1	2	3	4	5						Tested intact male ID
			Total tested	16																						Total tested	16																						Total tested
			Wing raising	0.9375	1	1	0	1	1	1	1	1	1	1	1	1	1	1	1	1						Wing raising	0.9375	1	1	1	1	1	1	0	1	1	1	1	1	1	1	1	1						Wing raising
			Latency (Sec)	10.2667	9	31		3	6	3	31	12	3	6	4	3	14	14	5	10						Latency (Sec)	6.4	12	3	9	3	3	6		9	11	8	3	3	4	5	3	14						Latency (Sec)
			Responder Count	15																						Responder Count	15																						Responder Count
			SE	2.39735																						SE	0.984644																						SE
	Goomed	5 females	Tested intact male ID		1	2	3	4	5	6	7	8	9	10	3	4	6	8	1	2	3	4	5	4		Tested intact male ID		1	2	3	4	5	6	7	8	9	10	3	4	6	8	1	2	3	4	5	4		Tested intact male ID
			Total tested	20																						Total tested	20																						Total tested
			Wing raising	0.75	0	0	0	1	0	0	1	1	1	1	1	1	1	1	1	1	1	1	1	1		Wing raising	0.9	1	1	1	1	1	1	1	1	0	1	1	1	1	1	0	1	1	1	1	1		Wing raising
			Latency (Sec)	20.7333				51			29	25	13	12	5	29	11	9	4	11	20	47	35	10		Latency (Sec)	11.8889	7	2	13	8	5	14	21	25		6	25	8	5	9		40	5	7	4	10		Latency (Sec)
			Responder Count	15																						Responder Count	18																						Responder Count
			SE	3.82407																						SE	2.32195																						SE
	Non-groomed	5 males	Tested intact male ID		1	3	4	6	7	8	9	10	1	2	3	4	5									Tested intact male ID		1	3	4	7	8	9	10	1	2	3	4	5										Tested intact male ID
			Total tested	13																						Total tested	12																						Total tested
			Wing raising	0.923077	1	1	1	0	1	1	1	1	1	1	1	1	1									Wing raising	1	1	1	1	1	1	1	1	1	1	1	1	1										Wing raising
			Latency (Sec)	13.1667	38	7	13		4	8	15	30	6	9	5	8	15									Latency (Sec)	6.75	15	11	3	3	9	7	4	5	6	6	5	7										Latency (Sec)
			Responder Count	12																						Responder Count	12																						Responder Count
			SE	3.03723																						SE	1.00849																						SE
	Non-groomed	5 females	Tested intact male ID		1	2	5	7	9	10	1	2	3	5												Tested intact male ID		1	2	5	7	9	10	1	2	3	5												Tested intact male ID
			Total tested	10																						Total tested	10																						Total tested
			Wing raising	0	0	0	0	0	0	0	0	0	0	0												Wing raising	0.7	0	0	0	1	1	1	1	1	1	1												Wing raising
			Latency (Sec)	#DIV/0!																						Latency (Sec)	15.1429				20	12	12	6	31	13	12												Latency (Sec)
			Responder Count	0																						Responder Count	7																						Responder Count
			SE	#DIV/0!																						SE	3.05839																						SE
	Groomed	No donors	Tested intact male ID		1	2	3	4	5	6	7	8	9	10												Tested intact male ID		1	2	3	4	5	6	7	8	9	10												Tested intact male ID
			Total tested	10																						Total tested	10																						Total tested
			Wing raising	1	1	1	1	1	1	1	1	1	1	1												Wing raising	1	1	1	1	1	1	1	1	1	1	1												Wing raising
			Latency (Sec)	2.7	3	2	2	5	1	2	2	3	3	4												Latency (Sec)	3.2	3	2	2	2	4	3	4	4	4	4												Latency (Sec)
			Responder Count	10																						Responder Count	10																						Responder Count
			SE	0.366667																						SE	0.290593																						SE
	Non-groomed	No donors	Tested intact male ID		1	2	3	4	5	6	7	8	9	11	12	13										Tested intact male ID		1	2	3	4	5	6	7	8	9	11	12	13										Tested intact male ID
			Total tested	12																						Total tested	12																						Total tested
			Wing raising	6.75	1	2	3	4	5	6	7	8	9	11	12	13										Wing raising	0.916667	1	1	1	1	1	1	1	1	0	1	1	1										Wing raising
			Latency (Sec)	6.83333	9	10	5	2	5	12	3	12	3	7	3	11										Latency (Sec)	6.27273	4	7	12	7	10	6	4	6		4	4	5										Latency (Sec)
			Responder Count	12																						Responder Count	11																						Responder Count
			SE	1.09982																						SE	0.798759																						SE
[truncated: 21 more columns]

## Sheet: Fig7A and B
Figure 5
Free side stimulation (Groomed antenna was stimuated)	No donors		2hr isolation	26hr isolation
		Total tested	15	15
		Wing raising	1	1
		Latency (Sec)	6.13333	8.33333
		Responder Count	15	15
		SE	1.09051	1.19788
Blocked side stimulation (Non-groomed antenna was stimulated)	No donors	Total tested	17	17
		Wing raising	0.764706	1
		Latency (Sec)	13.4615	10.7647
		Responder Count	13	17
		SE	2.52326	1.5328
Free side stimulation (Groomed antenna was stimuated)	5 females	Total tested	18	18
		Wing raising	0.388889	0.833333
		Latency (Sec)	19	9
		Responder Count	7	15
		SE	4.16333	1.77817
Blocked side stimulation (Non-groomed antenna was stimulated)	5 females	Total tested	18	18
		Wing raising	0	0.444444
		Latency (Sec)	#DIV/0!	15.125
		Responder Count	0	8
		SE	#DIV/0!	3.34577
	Attendants
Free side stimulation (Groomed antenna was stimuated)	No donors	2hr isolation		LeftFree insect	LeftFree insect	LeftFree insect	LeftFree insect	LeftFree insect	LeftFree insect	RightFree insect	RightFree insect	RightFree insect	RightFree insect	RightFree insect	RightFree insect	RightFree insect	RightFree insect	RightFree insect													26hr isolation		LeftFree insect	LeftFree insect	LeftFree insect	LeftFree insect	LeftFree insect	LeftFree insect	RightFree insect	RightFree insect	RightFree insect	RightFree insect	RightFree insect	RightFree insect	RightFree insect	RightFree insect	RightFree insect
		Tested intact male ID		2	3	4	5	7	8	1	2	3	4	5	6	7	8	10													Tested intact male ID		2	3	4	5	7	8	1	2	3	4	5	6	7	8	10
		Total tested	15																												Total tested	15
		Wing raising	1	1	1	1	1	1	1	1	1	1	1	1	1	1	1	1													Wing raising	1	1	1	1	1	1	1	1	1	1	1	1	1	1	1	1
		Latency (Sec)	6.13333	19	6	3	4	11	4	7	6	6	5	4	4	8	2	3													Latency (Sec)	8.33333	15	4	6	12	4	12	9	4	8	2	6	4	10	11	18
		Responder Count	15																												Responder Count	15
		SE	1.09051																												SE	1.19788
Blocked side stimulation (Non-groomed antenna was stimulated)	No donors			LeftFree insect	LeftFree insect	LeftFree insect	LeftFree insect	LeftFree insect	LeftFree insect	LeftFree insect	RightFree insect	RightFree insect	RightFree insect	RightFree insect	RightFree insect	RightFree insect	RightFree insect	RightFree insect	RightFree insect	RightFree insect													LeftFree insect	LeftFree insect	LeftFree insect	LeftFree insect	LeftFree insect	LeftFree insect	LeftFree insect	RightFree insect	RightFree insect	RightFree insect	RightFree insect	RightFree insect	RightFree insect	RightFree insect	RightFree insect	RightFree insect	RightFree insect
		Tested intact male ID		2	3	4	5	6	7	8	1	2	3	4	5	6	7	8	9	10											Tested intact male ID		2	3	4	5	6	7	8	1	2	3	4	5	6	7	8	9	10
		Total tested	17																												Total tested	17
		Wing raising	0.764706	0	0	0	1	0	1	1	1	1	1	1	1	1	1	1	1	1											Wing raising	1	1	1	1	1	1	1	1	1	1	1	1	1	1	1	1	1	1
		Latency (Sec)	13.4615				17		13	7	5	25	5	7	31	14	28	8	7	8											Latency (Sec)	10.7647	9	7	5	17	9	5	28	9	16	4	7	10	11	9	21	9	7
		Responder Count	13																												Responder Count	17
		SE	2.52326																												SE	1.5328
Free side stimulation (Groomed antenna was stimuated)	5 females			LeftFree insect	LeftFree insect	LeftFree insect	LeftFree insect	LeftFree insect	LeftFree insect	LeftFree insect	LeftFree insect	LeftFree insect	RightFree insect	RightFree insect	RightFree insect	RightFree insect		RightFree insect	RightFree insect	RightFree insect	RightFree insect	RightFree insect											LeftFree insect	LeftFree insect	LeftFree insect	LeftFree insect	LeftFree insect	LeftFree insect	LeftFree insect	LeftFree insect	LeftFree insect	RightFree insect	RightFree insect	RightFree insect	RightFree insect	RightFree insect	RightFree insect	RightFree insect	RightFree insect
		Tested intact male ID		1	2	3	4	5	6	7	9	10	1	2	3	4	6	7	8	9	10										Tested intact male ID		1	2	3	4	5	6	7	9	10	1	2	3	4	6	7	8	9
		Total tested	18																												Total tested	18
		Wing raising	0.388889	0	0	0	0	0	1	1	1	1	1	0	0	0	1	1	0	0	0										Wing raising	0.833333	1	0	1	0	1	1	1	1	1	1	1	1	1	1	1	0	1
		Latency (Sec)	19						38	25	20	21	5				8	16													Latency (Sec)	9	6		27		21	4	10	10	7	3	8	7	14	4	7		3
		Responder Count	7																												Responder Count	15
		SE	4.16333																												SE	1.77817
Blocked side stimulation (Non-groomed antenna was stimulated)	5 females			LeftFree insect	LeftFree insect	LeftFree insect	LeftFree insect	LeftFree insect	LeftFree insect	LeftFree insect	LeftFree insect	LeftFree insect	RightFree insect		RightFree insect	RightFree insect	RightFree insect	RightFree insect	RightFree insect	RightFree insect	RightFree insect	RightFree insect											LeftFree insect	LeftFree insect	LeftFree insect	LeftFree insect	LeftFree insect	LeftFree insect	LeftFree insect	LeftFree insect	LeftFree insect	RightFree insect	RightFree insect	RightFree insect	RightFree insect	RightFree insect	RightFree insect	RightFree insect	RightFree insect
		Tested intact male ID		1	2	3	4	5	6	7	9	10	1	3	4	5	6	7	8	9	10										Tested intact male ID		1	2	3	4	5	6	7	9	10	1	3	4	5	6	7	8	9
		Total tested	18																												Total tested	18
		Wing raising	0	0	0	0	0	0	0	0	0	0	0	0	0	0	0	0	0	0	0										Wing raising	0.444444	0	0	0	0	1	1	1	0	0	1	1	1	0	0	1	0	1
		Latency (Sec)	#DIV/0!																												Latency (Sec)	15.125					8	19	23			4	29	6			9		23
		Responder Count	0																												Responder Count	8
		SE	#DIV/0!																												SE	3.34577
[truncated: 1 more columns]
